# Supplementary material for: Context-dependent role for chromatin remodeling component PBRM1/BAF180 in clear cell renal cell carcinoma
Source: Oncogenesis. 2017 Jan 16;6(1):e287–. doi: 10.1038/oncsis.2016.89 (PMC5294252; doi:10.1038/oncsis.2016.89)
Supplement: Supplementary Tables [file oncsis201689x4.xlsx]

## Sheet: Supp Table1. QPCR PRIMERS
Gene	Forward (5'-3')	Reverse (5'-3')
18S	GAATTCCCAGTAAGTGGGGG	GGGCAGGGACTTAATCAACG
ADM	GAGTGGAAGTGCTCCCCACTT	CTTGTACCATGGGCGCCTA
ADRP	CCTCAGCTCTCCTGTTAGGCGTCT	GGATCCACTACTGCTGCTGCCATT
ANGPTL4	GAGAGGCAGAGTGGACTATTT	CTGAATTACTGTCCAGCCTCC
ARNT	GTACCAACACCAATGTGAAGA	CTGTTTGCTGTTGCTGCTGCC
BAF180	ATCACTACAACAGATCCGAACAA	TGGCATTTTCAAACATTAAATTC
beta-actin	GCCCTGAGGCACTCTTCCA	ATGCCACAGGACTCCATGC
BNIP3L	CTGTACAGTCTTCCCAAGGTG	GCTACATGAGAAAATGACCAG
CA9	GGTGTCATCTGGACTGTGTTT	GGTGTCAGAGAGGGTGTGGAG
CST	CTGGAACATGCTGGACTCCC	CAGAAGCTGGCGTTGAAGTG
EPO	TTCGCAGCCTCACCACTCT	GAGATGGCTTCCTTCTGGGC
GLUT1	TGTGGGCCTTTTCGTTAACC	ATCATCAGCATTGAATTCCGC
HIF1A mRNA	TTTTACCATGCCCCAGATTCA	AGTGCTTCCATCGGAAGGACT
HIF1A E10	TGACCAGCAACTTGAGGAAGTACC	GGTGAGGGGAGCATTACATCATTA
HIF1A E11	TGTGGATAGTGATATGGTCAATGAAT	TGTGTCTTCAGCAAAAAGTTTTTCT
HIF1A E12	CGTTCCTTCGATCAGTTGTCACC	AGGACTTGCGCTTTCAGGGCT
HIF1A E13	CTCAGAGAAAGCGAAAAATGGAAC	TTCCTACTGCTTGAAAAAGTGAACCA
HIF1A E14	GAACATTATTACAGCAGCCAGACG	CACGTTTCCAAGAAAGTGATGTAGTAG
HIF1A E15	CATGTAGACTGCTGGGGCAATC	CATAACTGGTCAGCTGTGGTAATCC
HIF1A E2	CATCTTGATAAGGCCTCTGTGATGA	CACACGCAAATAGCTGATGGTAAG
HIF1A E3	TGATTTGGATATTGAAGATGACATGAA	AGAACCATAACAAAACCATCCAAGG
HIF1A E4	TGAACTAACTGGACACAGTGTGTTTG	TAAGCATTTCTCTCATTTCCTCATGG
HIF1A E5	CTTTTTTCTCAGAATGAAGTGTACCC	CTTTATGTTCATAGTTCTTCCTCGGC
HIF1A E6	TCACCCATCAAATATTGAAATTCC	TATCCAGGCTGTGTCGACTGAG
HIF1A E7	GGATATGAGCCAGAAGAACTTTTAGG	TCAGAGTCCAAAGCATGATAATATTCA
HIF1A E8	TCACCACAGGACAGTACAGGATGC	GAGTTTCAACCCAGACATATCCACC
HIF1A E9	GCTTTAACTTTGCTGGCCCC	CGTTGCTGCCAAAATCTAAAGATA
HIF2A	TACAAGGAGCCCCTGCTGTC	TGCTGGATTGGTTCACACATG
LDHA	AGGAAGAACAGACCCCCCAG	CAGCACCAACCCCAACAACT
LMNA	CTGCGCAACAAGTCCAATGAGGTAG	GTTCCTCTCTCCACATGCCATCCTT
MXI1	CCTGGAGCAGATCGAGAAAGAA	GCTCGGCATGGACGGGAATGAA
NDRG1	GAAGCAAGCATCTCCGCATC	CAACCGGCCACTGGTTAATG
PAI1	AAAGGCAACATGACCAGGCT	GGGAGAACTTGGGCAGAACC
PGK1	TGGCTTCTGGCATACCTGCT	GCTGCTTTCAGGACCACAGCT
PIK3CA	CCTCAGGCTTGAAGAGTGTCG	CACAGTGGCCTTTTTGCAGAG
PLAC8	GTTACCTCTCCCCTTTCACGT	GAAATGTCTTGTGGCCTGGGA
PTPRB	CGAGGTGGTTGAAGACAGCA	TCACAGCTCCATTGGTGTCG
TWIST1	TCAAAGAAACAGGGCGTGGG	GCAGAGGTGTGAGGATGGTG
USF1	AGCTCAGTTGCGGCACCACGG	TTAGGCTGTTGCTCCTGGGCT

## Sheet: supp. Table 2.NUSA QPCR PRIMERS
LOCATIONS RELATIVE TO TSS	Forward (5'-3')	Reverse (5'-3')
-71/+43	TCTGTGAGTCAGCCTGCTC	CCCGGAGAGGAGGATCTACC
-15/+113	TCCAATGCACGTACAGCCCG	TTGCACAGTGAGGCCTGGAG
+63/+204	CCCTGGCTCCCTCTGTTGAT	CAG AAG AGC CTC CTC CCA AG
+127/+267	TGCTGCTTCTGGTGCCTGTC	CCTCCTCTCTGGGTGAATCC
+208/+345	AAGATGACCCACTGGGCGAG	ATTTAGGCTTAACTTCAGGTA
-146/-7	TGCATTGGAAACGAGAGCTG	AGCTTTGGTATGGGGGAGAG
-200/+52	GGAGCAGGCTGACTCACAGA	CGATAACCTTCTGCCTGTGC
-254/-143	AGCTAGGATGGGGGTGGAGT	GGGAGAGCCTGCATAGTGCC
-337/-234	TGGCACTATGCAGGCTCTCC	CCTGCCTTTCCCCTTCTGTG
-495/-366	CCTGCTTCCTGGTGGAGTCA	GCCAGCCAGCCTCAGCTAAC
-613/-477	CATATCGTGGCAGGCAGTGG	AGACAAACTTGAGGTTGAATG
-745/-595	CACTGCCTGCCACGATATGC	TGCTAAAAGGTTTGGAGAAAA
-836/-669	TCCATCTTGTCTCCTACTACTC	CCAGTGCTGGACCTATGGTA
